# Supplementary material for: The Effect of Sodium Benzoate on Host Health: Insight into Physiological Indexes and Gut Microbiota
Source: Foods. 2023 Nov 10;12(22):4081. doi: 10.3390/foods12224081 (PMC10670719; doi:10.3390/foods12224081)
Supplement: Supplementary file 1 [file foods-12-04081-s001.zip]

Archive with 1 entries (1 files):
- foods-2672286-supplementary.xlsx
