# Supplementary material for: The Effect of Sodium Benzoate on Host Health: Insight into Physiological Indexes and Gut Microbiota
Source: Foods. 2023 Nov 10;12(22):4081. doi: 10.3390/foods12224081 (PMC10670719; doi:10.3390/foods12224081)
Supplement: Supplementary file 1 [file foods-12-04081-s001.zip › foods-2672286-supplementary.xlsx]

## Sheet: 5W-SB
Sample\Info	Seq_num	Base_num	Mean_length	Min_length	Max_length
BH_1_1	33364	14085243	422.169	265	498
BH_1_2	35069	14652119	417.808	278	447
BH_1_3	41206	17320464	420.338	283	436
BH_2_1	49514	20592891	415.9	277	439
BH_2_2	41423	17503458	422.554	299	434
BH_2_3	41806	17666434	422.581	235	463
BH_3_1	55407	22954614	414.291	283	434
BH_3_2	53327	22409585	420.23	335	450
BH_3_3	40673	17163457	421.987	258	450
BL_1_1	42683	18006703	421.871	283	432
BL_1_2	44616	18864383	422.817	279	432
BL_1_3	50950	21248373	417.044	216	433
BL_2_1	44408	18667119	420.355	216	450
BL_2_2	43511	18326144	421.184	216	459
BL_2_3	43278	18198032	420.492	254	433
BL_3_1	31709	13365622	421.509	337	509
BL_3_2	37172	15716591	422.807	259	464
BL_3_3	36791	15563450	423.023	277	500
BM_1_1	32724	13842771	423.016	259	528
BM_1_2	39073	16508775	422.511	337	485
BM_1_3	45726	19235700	420.673	272	449
BM_2_1	36585	15488922	423.368	278	435
BM_2_2	42514	17818655	419.124	283	432
BM_2_3	41858	17649255	421.646	294	432
BM_3_1	45220	19076437	421.858	325	514
BM_3_2	45555	19180523	421.041	216	432
BM_3_3	40913	17181137	419.943	254	462
NCD_11_1	45758	19014047	415.535	269	431
NCD_11_4	48290	20239695	419.128	279	435
NCD_1_1	59838	25056891	418.745	278	505
NCD_1_2	50194	21128721	420.941	260	462
NCD_1_3	50830	21287485	418.798	234	432
NCD_2_1	40748	17153803	420.973	258	431
NCD_2_2	42706	17857743	418.155	282	432
NCD_2_3	36473	15291547	419.257	258	431
NCD_3_1	33607	14209157	422.803	277	435
NCD_3_2	34628	14610339	421.923	277	432
NCD_3_3	34663	14616426	421.672	329	528

## Sheet: 10W-SB
Sample\Info	Seq_num	Base_num	Mean_length	Min_length	Max_length
BH_4_1	38658	16298883	421.617	324	435
BH_4_2	46367	19549936	421.635	285	509
BH_4_3	41159	17340776	421.312	246	510
BH_5_1	47705	19996496	419.17	252	432
BH_5_2	44577	18758264	420.806	277	535
BH_5_3	49673	20624361	415.203	255	531
BH_6_1	47418	20053716	422.914	231	465
BH_6_2	41706	17544375	420.668	278	436
BH_6_3	48439	20566643	424.589	277	436
BL_4_1	40759	17244549	423.086	283	449
BL_4_2	48439	20249571	418.043	259	463
BL_4_3	43863	18452536	420.686	211	438
BL_5_1	44435	18608832	418.788	216	504
BL_5_2	49591	20692008	417.253	270	535
BL_5_3	43040	17988792	417.955	208	539
BL_6_1	39341	16485346	419.037	277	524
BL_6_2	42098	17687334	420.147	262	436
BL_6_3	45479	18921448	416.048	216	444
BM_4_1	54027	22712572	420.393	259	500
BM_4_2	40967	17274589	421.671	208	457
BM_4_3	53187	22447087	422.041	216	432
BM_5_1	42638	18034542	422.969	266	432
BM_5_2	41632	17387622	417.65	265	497
BM_5_3	47672	19981851	419.153	259	453
BM_6_1	42996	17926151	416.926	258	437
BM_6_2	49644	20649546	415.953	277	435
BM_6_3	42680	17723855	415.273	219	491
NCD_10_1	53323	22352703	419.194	231	496
NCD_10_2	50040	21149933	422.661	232	535
NCD_10_4	43303	18302142	422.653	280	535
NCD_4_1	41847	17518664	418.636	279	435
NCD_4_2	44467	18589936	418.061	283	465
NCD_4_3	43894	18382707	418.798	232	528
NCD_5_1	42185	17716523	419.972	283	437
NCD_5_2	44265	18617473	420.591	277	437
NCD_5_3	36302	15256094	420.255	254	535
NCD_6_1	40617	17045801	419.672	245	497
NCD_6_2	41596	17503967	420.809	216	432
NCD_6_3	36211	15230834	420.613	270	464

## Sheet: 15W-SB
	Sample\Info	Seq_num	Base_num	Mean_length	Min_length	Max_length
	BH_7_1	48401	20247109	418.32	272	457
	BH_7_2	47823	20296073	424.4	277	436
	BH_7_3	51685	21754486	420.905	216	432
	BH_8_1	51996	21636783	416.124	268	462
	BH_8_2	50866	21575325	424.16	336	535
	BH_8_3	54217	22826180	421.015	201	442
	BH_9_1	45375	19040166	419.618	208	521
	BH_9_2	49156	20719831	421.512	283	496
	BH_9_3	54977	23251883	422.938	203	432
	BL_7_1	57102	24056243	421.285	248	432
	BL_7_2	57535	24071933	418.388	216	509
	BL_7_3	59627	24980611	418.948	264	514
	BL_8_1	42647	18016614	422.459	283	463
	BL_8_2	56953	24091623	423.009	270	442
	BL_8_3	56270	23808271	423.108	216	484
	BL_9_1	47195	19836189	420.303	259	437
	BL_9_2	66841	28086483	420.198	202	445
	BL_9_3	58232	24301585	417.324	258	508
	BM_7_1	51272	21745771	424.126	257	450
	BM_7_2	58145	24373020	419.177	238	489
	BM_7_3	58478	24507098	419.082	233	533
	BM_8_1	54218	22841260	421.286	208	464
	BM_8_2	59481	25063333	421.367	208	489
	BM_8_3	47500	20141102	424.023	245	435
	BM_9_1	51751	21748491	420.253	238	450
	BM_9_2	58662	24604385	419.426	208	441
	BM_9_3	55529	23338977	420.302	259	450
	NCD_12_1	57621	24309521	421.886	232	509
	NCD_12_2	60386	25497212	422.237	252	438
	NCD_12_3	60384	25383871	420.374	270	514
	NCD_7_1	54372	22993909	422.9	208	524
	NCD_7_2	47459	20089326	423.299	306	463
	NCD_7_3	60569	25402201	419.393	208	437
	NCD_8_1	56175	23573158	419.638	259	510
	NCD_8_2	50766	21470730	422.935	276	534
	NCD_8_3	40888	17188687	420.385	252	496
	NCD_9_1	54291	22775150	419.501	239	461
	NCD_9_2	51559	21674104	420.375	261	433
	NCD_9_3	52892	22247605	420.623	208	433

## Sheet: FMT-SB
	Sample\Info	Seq_num	Base_num	Mean_length	Min_length	Max_length
	RB_2_1	46553	19498870	418.853	252	451
	RB_2_2	49622	20626947	415.681	216	445
	RB_2_3	54600	22754868	416.756	216	437
	RB_3_1	51562	21657811	420.034	258	490
	RB_3_2	56969	23659867	415.311	216	521
	RB_3_3	48474	20392384	420.687	291	535
	RB_4_1	50951	21361728	419.26	201	495
	RB_4_2	44395	18620717	419.433	324	441
	RB_4_3	44999	18814515	418.11	267	471
	RB_4_4	47940	19997342	417.133	215	482
	R_1_1	45153	18960991	419.928	337	431
	R_1_2	42202	17790963	421.567	328	437
	R_1_3	51385	21441796	417.277	252	461
	R_2_1	47632	20004429	419.979	232	431
	R_2_3	54001	22610464	418.705	214	444
	R_3_2	46579	19442316	417.405	216	430
	R_4_1	33624	14224629	423.05	277	431
	R_4_2	48081	20314470	422.505	270	450
	R_4_3	44983	19040649	423.285	248	443
	R_4_4	44703	18828354	421.188	216	509
	R_5_1	42870	18025681	420.473	201	487
	R_5_2	46302	19349872	417.906	262	514
	R_5_3	49572	20783459	419.258	277	444
	R_6_1	48681	20319233	417.396	220	486
	R_6_2	47215	19812072	419.614	216	498
	R_6_3	47625	20090755	421.853	201	478
